# Supplementary material for: Genomewide identification and analysis of heat‐shock proteins 70/110 to reveal their potential functions in Chinese soft‐shelled turtle Pelodiscus sinensis
Source: Ecol Evol. 2019 May 20;9(12):6968–85. doi: 10.1002/ece3.5264 (PMC6712388; doi:10.1002/ece3.5264)
Supplement: Supplementary file 3 [file ECE3-9-6968-s003.xlsx]

## Sheet: Table S1 
Supporting Information Table S1 Information for PsHSP70/110 genes in Pelodiscus sinensis
Gene name	Gemone ID	Protein ID	Description	Nucleotide length (bp)	Amino acid length (aa)	Molecular weight	Theoretical pI	Instability index	Aliphatic index	Grand average of hydropathicity (GRAVY)
PsHSPA1A-L	ENSPSIG00000001652	ENSPSIP00000001647.1, ENSPSIT00000001652.1	Pelodiscus sinensis heat shock 70 kDa protein 1A-like (LOC102453141)	1839	612	67508.27	5.71	41.13	89.02	-0.221
PsHSPA1B-L	ENSPSIG00000010036	ENSPSIP00000011084	Pelodiscus sinensis heat shock 70 kDa protein 1B-like (LOC102455840)	1659	552	61081.51	5.01	46.90	81.47	-0.472
PsHSPA2	ENSPSIG00000001054	ENSPSIP00000001055.1, ENSPSIT00000001057.1	heat shock protein family A (Hsp70) member 2	1908	635	69907	5.5	31.98	81.4	-0.502
PsHSPA4-X1	-	-	heat shock protein family A (Hsp70) member 4 isoform X1	2517	838	94359.5	5.25	44.66	77.39	-0.540
PsHSPA4-X2	ENSPSIG00000013077	ENSPSIP00000014785.1, ENSPSIT00000014856.1	heat shock protein family A (Hsp70) member 4 isoform X2	2049	682	77328	5.13	44.32	76.51	-0.637
PsHSPA4L	ENSPSIG00000009008	ENSPSIP00000010121.1, ENSPSIT00000010172.1	heat shock protein family A (Hsp70) member 4 like, partial sequence	2517	838	-	-	-	-	-
PsHSPA5	ENSPSIG00000005450		heat shock protein family A (Hsp70) member 5	1980	659	72825.10	5.07	33.57	85.19	-0.487
PsHSPA8	ENSPSIG00000012450	ENSPSIP00000013985.1, ENSPSIT00000014050.1	heat shock protein family A (Hsp70) member 8, also known as hsc70	1941	646	70814.98	5.42	37.49	81.83	-0.446
PsHSPA9	ENSPSIG00000012706	ENSPSIP00000014345.1, ENSPSIT00000014413.1	heat shock protein family A (Hsp70) member 9	1818	605	65956.73	5.54	44.02	82.71	-0.427
PsHSPA12A	ENSPSIG00000004375	ENSPSIP00000004672.1, ENSPSIT00000004698.1	Pelodiscus sinensis heat shock 70 kDa protein 12A (LOC102453740)	1356	451	50321.93	7.64	39.34	92.71	-0.139
PsHSPA12A-L1	ENSPSIG00000017050	ENSPSIP00000019190.1, ENSPSIT00000019280.1	Pelodiscus sinensis heat shock 70 kDa protein 12A-like (LOC102445741)	1557	518	58816.83	5.82	33.88	77.97	-0.279
PsHSPA12A-L2	ENSPSIG00000012918	-	Pelodiscus sinensis heat shock 70 kDa protein 12A-like (LOC102448922)	990	329	37214.07	5.95	44.77	73.28	-0.540
PsHSPA12A-L3	-	-	Pelodiscus sinensis heat shock 70 kDa protein 12A-like (LOC102445653)	1728	575	65487.71	5.45	35.21	80.40	-0.262
PsHSPA12A-L4	-	-	Pelodiscus sinensis heat shock 70 kDa protein 12A-like (LOC102445244)	1728	575	65205.21	5.66	31.08	79.22	-0.264
PsHSPA12B-L	ENSPSIG00000004539	-	Pelodiscus sinensis heat shock 70 kDa protein 12B-like (LOC102445302)	960	319	-	-	-	-	-
PsHSPA13	ENSPSIG00000016198	ENSPSIP00000018220.1, ENSPSIT00000018305.1	heat shock protein family A (Hsp70) member 13	1431	476	52647.27	5.61	39.52	102.75	-0.099
PsHSPA14	ENSPSIG00000016234	ENSPSIP00000018321.1, ENSPSIT00000018407.1	heat shock protein family A (Hsp70) member 14	1503	500	-	-	40.68	98.09	-0.069
PsHSPH1	ENSPSIG00000008548	ENSPSIP00000009634.1, ENSPSIT00000009681.1	Pelodiscus sinensis heat shock 105kDa/110kDa protein 1 (HSPH1)	2403	800	-	-	44.26	75.98	-0.580
