# Supplementary material for: Genomewide identification and analysis of heat‐shock proteins 70/110 to reveal their potential functions in Chinese soft‐shelled turtle Pelodiscus sinensis
Source: Ecol Evol. 2019 May 20;9(12):6968–85. doi: 10.1002/ece3.5264 (PMC6712388; doi:10.1002/ece3.5264)
Supplement: Supplementary file 4 [file ECE3-9-6968-s004.xlsx]

## Sheet: Table S2
Supporting Information Table S2 Lists of HSP70/110 genes in different species used for phylogenetic analysis
Gene Name	NCBI Accession	Description	Species	Latin name
HsHSPA1A	NP_005336.3	heat shock protein family A (Hsp70) member 1A	human	Homo sapiens
HsHSPA1B	NP_005337.2	heat shock protein family A (Hsp70) member 1B	human	Homo sapiens
HsHSPA2	NP_068814.2	heat shock protein family A (Hsp70) member 2	human	Homo sapiens
HsHSPA4	NP_002145.3	heat shock protein family A (Hsp70) member 4	human	Homo sapiens
HsHSPA4L	NP_055093.2	heat shock protein family A (Hsp70) member 4 like	human	Homo sapiens
HsHSPA5	NP_005338.1	heat shock protein family A (Hsp70) member 5	human	Homo sapiens
HsHSPA8	NP_006588.1	heat shock protein family A (Hsp70) member 8	human	Homo sapiens
HsHSPA9	NP_004125.3	heat shock protein family A (Hsp70) member 9	human	Homo sapiens
HsHSPA12A	NP_079291.2	heat shock protein family A (Hsp70) member 12A	human	Homo sapiens
HsHSPA12B	NP_443202.3	heat shock protein family A (Hsp70) member 12B	human	Homo sapiens
HsHSPA13	NP_008879.3	heat shock protein family A (Hsp70) member 13	human	Homo sapiens
HsHSPA14	NP_057383.2	heat shock protein family A (Hsp70) member 14	human	Homo sapiens
MmHSPA1A	NP_034609.2	heat shock protein 1A	house mouse	Mus musculus
MmHSPA1B	NP_034608.2	heat shock protein 1B	house mouse	Mus musculus
MmHSPA2	NP_001002012.1	heat shock protein 2	house mouse	Mus musculus
MmHSPA4	NP_032326.3	heat shock protein 4	house mouse	Mus musculus
MmHSPA4L	NP_035150.3	heat shock protein 4-like	house mouse	Mus musculus
MmHSPA5	NP_001156906.1	heat shock protein 5	house mouse	Mus musculus
MmHSPA8	NP_112442.2	heat shock protein 8	house mouse	Mus musculus
MmHSPA9	NP_034611.2	heat shock protein 9	house mouse	Mus musculus
MmHSPA12A	NP_780408.1	heat shock protein 12A	house mouse	Mus musculus
MmHSPA12B	NP_082582.1	heat shock protein 12B	house mouse	Mus musculus
MmHSPA13	NP_084477.1	heat shock protein 13	house mouse	Mus musculus
MmHSPA14	NP_056580.2	heat shock protein 14	house mouse	Mus musculus
AcHSPA12A	XP_003223545.2	heat shock protein family A (Hsp70) member 12A	green anole	Anolis carolinensis
AcHSPA12B	XP_016853713.1	heat shock protein family A (Hsp70) member 12B	green anole	Anolis carolinensis
AcHSPA13	XP_008113893.1	heat shock protein family A (Hsp70) member 13	green anole	Anolis carolinensis
AcHSPA14	XP_003228033.1	heat shock protein family A (Hsp70) member 14	green anole	Anolis carolinensis
AcHSPA2	XP_003214318.1	heat shock protein family A (Hsp70) member 2	green anole	Anolis carolinensis
AcHSPA4	XP_008102922.1	heat shock protein family A (Hsp70) member 4	green anole	Anolis carolinensis
AcHSPA4L	XP_003221807.1	heat shock protein family A (Hsp70) member 4 like	green anole	Anolis carolinensis
AcHSPA5	XP_003230508.1	heat shock protein family A (Hsp70) member 5	green anole	Anolis carolinensis
AcHSPA8	XP_003222842.1	heat shock protein family A (Hsp70) member 8	green anole	Anolis carolinensis
AcHSPA9	XP_003215333.1	heat shock protein family A (Hsp70) member 9	green anole	Anolis carolinensis
AcHSP70II	XP_008120466.1	heat shock 70 kDa protein II (LOC100554002)	green anole	Anolis carolinensis
DrHSPA12A	NP_001038900.1	heat shock protein 12A	zebrafish	Danio rerio
DrHSPA12B	NP_001036151.1	heat shock protein 12B	zebrafish	Danio rerio
DrHSPA13	NP_001082948.1	heat shock protein 70 family member 13	zebrafish	Danio rerio
DrHSPA14	NP_001038541.1	heat shock protein 14	zebrafish	Danio rerio
DrHSPA4L	XP_690505.2	heat shock protein 4 like	zebrafish	Danio rerio
DrHSPA5	NP_998223.1	heat shock protein 5	zebrafish	Danio rerio
DrHSPA8	NP_001103873.1	heat shock protein 8	zebrafish	Danio rerio
DrHSPA9	NP_958483.2	heat shock protein 9	zebrafish	Danio rerio
XlHSPA12AL	XP_018082730.1	heat shock 70 kDa protein 12A-like (LOC108697314)	African clawed frog	Xenopus laevis
XlHSPA12BL	XP_018082839.1	heat shock protein family A (Hsp70) member 12B L homeolog	African clawed frog	Xenopus laevis
XlHSPA13L	XP_018101486.1	heat shock 70 kDa protein 13-like (LOC108707905)	African clawed frog	Xenopus laevis
XlHSPA14L	NP_001092168.1	heat shock protein family A (Hsp70) member 14 L homeolog	African clawed frog	Xenopus laevis
XlHSPA14S	NP_001091353.1	heat shock protein family A (Hsp70) member 14 S homeolog	African clawed frog	Xenopus laevis
XlHSPA2L	NP_001086039.1	heat shock protein family A (Hsp70) member 2 L homeolog	African clawed frog	Xenopus laevis
XlHSPA4B	XP_018107622.1	heat shock 70kDa protein 4	African clawed frog	Xenopus laevis
XlHSPA4S	NP_001083317.1	heat shock protein family A (Hsp70) member 4 S homeolog	African clawed frog	Xenopus laevis
XlHSPA5	XP_018084185.1	heat shock 70 kDa protein 5a	African clawed frog	Xenopus laevis
XlHSPA5S	NP_001080064.1	heat shock protein family A (Hsp70) member 5 S homeolog	African clawed frog	Xenopus laevis
XlHSPA8L	XP_018079754.1	heat shock protein family A (Hsp70) member 8 L homeolog	African clawed frog	Xenopus laevis
XlHSPA9L	XP_018106179.1	heat shock protein family A (Hsp70) member 9 L homeolog	African clawed frog	Xenopus laevis
XlHSPA9S	NP_001079627.1	heat shock protein family A (Hsp70) member 9 S homeolog	African clawed frog	Xenopus laevis
MgHSPA4L	XP_010707888.1	heat shock protein family A (Hsp70) member 4 like	turkey	Meleagris gallopavo
MgHSPA8	XP_003212746.1	heat shock protein family A (Hsp70) member 8	turkey	Meleagris gallopavo
MgHSPA13	XP_003202909.1	heat shock protein family A (Hsp70) member 13	turkey	Meleagris gallopavo
MgHSPA4	XP_010717537.2	heat shock protein family A (Hsp70) member 4	turkey	Meleagris gallopavo
MgHSPA12A	XP_010713119.1	heat shock protein family A (Hsp70) member 12A	turkey	Meleagris gallopavo
MgHSPA2	XP_003206814.3	heat shock protein family A (Hsp70) member 2	turkey	Meleagris gallopavo
MgHSPA14	XP_010716478.1	heat shock protein family A (Hsp70) member 14	turkey	Meleagris gallopavo
MgHSPA9	XP_010717168.1	heat shock protein family A (Hsp70) member 9	turkey	Meleagris gallopavo
CpHSPA4	XP_005302898.1	heat shock protein family A (Hsp70) member 4	Western painted turtle	Chrysemys picta bellii
CpHSPA2	XP_005285953.1	heat shock protein family A (Hsp70) member 2	Western painted turtle	Chrysemys picta bellii
CpHSPA8	XP_005303793.1	heat shock protein family A (Hsp70) member 8	Western painted turtle	Chrysemys picta bellii
CpHSPA12B	XP_023962150.1	heat shock protein family A (Hsp70) member 12B	Western painted turtle	Chrysemys picta bellii
CpHSPA13	XP_005294690.1	heat shock protein family A (Hsp70) member 13	Western painted turtle	Chrysemys picta bellii
CpHSPA4L	XP_023966115.1	heat shock protein family A (Hsp70) member 4 like	Western painted turtle	Chrysemys picta bellii
CpHSPA5	XP_005279469.1	heat shock protein family A (Hsp70) member 5	Western painted turtle	Chrysemys picta bellii
CpHSPA14	XP_008170127.1	heat shock protein family A (Hsp70) member 14	Western painted turtle	Chrysemys picta bellii
CpHSPA12A	XP_005310410.1	heat shock protein family A (Hsp70) member 12A	Western painted turtle	Chrysemys picta bellii
CpHSPA9	XP_005312448.1	heat shock protein family A (Hsp70) member 9	Western painted turtle	Chrysemys picta bellii
CpHSP1AL	XP_008167114.1	heat shock 70 kDa protein 1A-like	Western painted turtle	Chrysemys picta bellii
CpHSP1L	XP_005293856.1	heat shock 70 kDa protein 1-like (LOC101936175)	Western painted turtle	Chrysemys picta bellii
CmHSPA4L	XP_007059211.1	heat shock 70kDa protein 4-like	green sea turtle	Chelonia mydas
CmHSPA8	XP_007067025.1	heat shock 70kDa protein 8 (HSPA8)	green sea turtle	Chelonia mydas
CmHSPA12B	XP_007064078.1	heat shock 70kD protein 12B	green sea turtle	Chelonia mydas
CmHSPA4	XP_007063691.1	heat shock 70kDa protein 4	green sea turtle	Chelonia mydas
CmHSPA5	XP_007061007.1	heat shock 70kDa protein 5	green sea turtle	Chelonia mydas
CmHSPA14	XP_007060988.1	heat shock 70kDa protein 14	green sea turtle	Chelonia mydas
CmHSPA12A	XP_007056406.1	heat shock 70kDa protein 12A	green sea turtle	Chelonia mydas
CmHSPA1L	XP_007064665.1	heat shock 70 kDa protein 1-like (LOC102932979)	green sea turtle	Chelonia mydas
CmHSPA12AL	XP_007064152.1	heat shock 70 kDa protein 12A-like (LOC102948370)	green sea turtle	Chelonia mydas
TmHSPA4L	XP_024067219.1	heat shock protein family A (Hsp70) member 4 like	Three-toed box turtle	Terrapene mexicana triunguis
TmHSPA8	XP_024052430.1	heat shock protein family A (Hsp70) member 8	Three-toed box turtle	Terrapene mexicana triunguis
TmHSPA13	XP_024073054.1	heat shock protein family A (Hsp70) member 13	Three-toed box turtle	Terrapene mexicana triunguis
TmHSPA12B	XP_024062796.1	heat shock protein family A (Hsp70) member 12B	Three-toed box turtle	Terrapene mexicana triunguis
TmHSPA2	XP_024050182.1	heat shock protein family A (Hsp70) member 2	Three-toed box turtle	Terrapene mexicana triunguis
TmHSPA5	XP_024070287.1	heat shock protein family A (Hsp70) member 5	Three-toed box turtle	Terrapene mexicana triunguis
TmHSPA4	XP_024068861.1	heat shock protein family A (Hsp70) member 4	Three-toed box turtle	Terrapene mexicana triunguis
TmHSPA14	XP_024068685.1	heat shock protein family A (Hsp70) member 14	Three-toed box turtle	Terrapene mexicana triunguis
TmHSPA12A	XP_024054208.1	heat shock protein family A (Hsp70) member 12A	Three-toed box turtle	Terrapene mexicana triunguis
TmHSPA9	XP_024061922.1	heat shock protein family A (Hsp70) member 9	Three-toed box turtle	Terrapene mexicana triunguis
TmHSP1AL	XP_024059122.1	heat shock 70 kDa protein 1A-like (LOC112109003)	Three-toed box turtle	Terrapene mexicana triunguis
TmHSP1L	XP_024054839.1	heat shock 70 kDa protein 1-like (LOC112106035)	Three-toed box turtle	Terrapene mexicana triunguis
AmHSPA2	NP_001304071.1	heat shock protein family A (Hsp70) member 2	American alligator	Alligator mississippiensis
AmHSPA12B	XP_014456465.1	heat shock protein family A (Hsp70) member 12B	American alligator	Alligator mississippiensis
AmHSPA8	NP_001274222.1	heat shock protein family A (Hsp70) member 8	American alligator	Alligator mississippiensis
AmHSPA4L	XP_006263488.1	heat shock protein family A (Hsp70) member 4 like	American alligator	Alligator mississippiensis
AmHSPA4	XP_006263460.2	heat shock protein family A (Hsp70) member 4	American alligator	Alligator mississippiensis
AmHSPA14	XP_006263647.1	heat shock protein family A (Hsp70) member 14	American alligator	Alligator mississippiensis
AmHSPA12A	XP_019341466.1	heat shock protein family A (Hsp70) member 12A	American alligator	Alligator mississippiensis
AmHSPA13	XP_006277498.2	heat shock protein family A (Hsp70) member 13	American alligator	Alligator mississippiensis
AmHSPA5	XP_006271368.2	heat shock protein family A (Hsp70) member 5	American alligator	Alligator mississippiensis
AmHSPA9	NP_001274220.1	heat shock protein family A (Hsp70) member 9	American alligator	Alligator mississippiensis
AmHSP70II	XP_006266541.2	heat shock 70 kDa protein II (LOC102558322)	American alligator	Alligator mississippiensis
GgHSPA2	NP_001006686.1	heat shock 70kDa protein 2	chicken	Gallus gallus
GgHSPA5	NP_990822.1	heat shock 70kDa protein 5	chicken	Gallus gallus
GgHSPA14	XP_416996.4	heat shock 70kDa protein 14	chicken	Gallus gallus
GgHSPA9	NP_001006147.1	heat shock protein family A (Hsp70) member 9	chicken	Gallus gallus
GgHSPA4	XP_414655.2	heat shock 70kDa protein 4	chicken	Gallus gallus
GgHSPA4L	NP_001012594.1	heat shock protein family A (Hsp70) member 4 like	chicken	Gallus gallus
GgHSPA13	NP_001025964.2	heat shock protein family A (Hsp70) member 13	chicken	Gallus gallus
GgHSPA12A	XP_015144408.1	heat shock 70kDa protein 12A	chicken	Gallus gallus
GgHSPA12AL	XP_015157096.1	heat shock 70 kDa protein 12A-like	chicken	Gallus gallus
GgHSPA13L	XP_015156325.1	heat shock 70 kDa protein 13-like (LOC107055704)	chicken	Gallus gallus
OaHSPA12A	XP_007666589.1	heat shock protein family A (Hsp70) member 12A	platypus	Ornithorhynchus anatinus
OaHSPA8	XP_007663176.1	heat shock protein family A (Hsp70) member 8	platypus	Ornithorhynchus anatinus
OaHSPA2	XP_001507710.1	heat shock protein family A (Hsp70) member 2	platypus	Ornithorhynchus anatinus
OaHSPA5	XP_003431001.1	heat shock protein family A (Hsp70) member 5	platypus	Ornithorhynchus anatinus
OaHSPA14	XP_001515568.2	heat shock protein family A (Hsp70) member 14	platypus	Ornithorhynchus anatinus
OaHSPA9	XP_007662015.1	heat shock protein family A (Hsp70) member 9	platypus	Ornithorhynchus anatinus
