# Supplementary material for: Genomewide identification and analysis of heat‐shock proteins 70/110 to reveal their potential functions in Chinese soft‐shelled turtle Pelodiscus sinensis
Source: Ecol Evol. 2019 May 20;9(12):6968–85. doi: 10.1002/ece3.5264 (PMC6712388; doi:10.1002/ece3.5264)
Supplement: Supplementary file 5 [file ECE3-9-6968-s005.xlsx]

## Sheet: Table S3
Supporting Information Table S3 Information for interaction networks among PsHSP70/110 proteins obtained by STRING searches
Query sequence	STRING protein	Annotation	Identity	Bitscore
PsHSPA1A-L	ENSPSIG00000001652	Uncharacterized protein	1	1196
PsHSPA1B-L	HSPA1A	Uncharacterized protein	1	1053
PsHSPA2	Hsp70	Inducible heat shock protein 70	1	1305
PsHSPA4L	HSPA4L	Heat shock 70kDa protein 4-like	0.98	1603
PsHSPA4-X1	HSPA4	Heat shock 70kDa protein 4	1	1736
PsHSPA4-X2	HSPA4	Heat shock 70kDa protein 4	1	1410
PsHSPA5	GRP78	Heat shock 70kDa protein 5 (glucose-regulated protein, 78kDa)	0.99	1226
PsHSPA8	HSPA8	Heat shock cognate protein 70	1	1326
PsHSPA9	HSPA9	Heat shock 70kDa protein 9 (mortalin)	1	1242
PsHSPA12A	HSPA12A	Heat shock 70 kDa protein 12A	1	919
PsHSPA12A-L1	ENSPSIG00000017050	Uncharacterized protein	1	1085
PsHSPA12A-L2	ENSPSIG00000012918	Uncharacterized protein	1	470
PsHSPA12A-L3	ENSPSIG00000006236	Uncharacterized protein	1	1034
PsHSPA12A-L4	ENSPSIG00000017050	Uncharacterized protein	0.96	1050
PsHSPA12B-L	HSPA12B	Heat shock 70kD protein 12B	0.97	453
PsHSPA13	HSPA13	Heat shock protein 70kDa family member 13	1	971
PsHSPA14	HSPA14	Heat shock 70kDa protein 14	1	934
PsHSPH1	HSPH1	Heat shock 105kDa/110kDa protein 1	1	1612
